# Supplementary material for: Are vegetation-related roughness changes the cause of the recent decrease in dust emission from the Sahel?
Source: Geophys Res Lett. 2013 May 13;40(9):1868–72. doi: 10.1002/grl.50273 (PMC4373181; doi:10.1002/grl.50273)
Supplement: Supplementary file 9 [file grl0040-1868-sd9.txt]

Auxiliary  Material1 
 2 
Trend Analysis3 
Auxiliary Figure 1shows timeseriesandtrendlinesinanalogytoFigure 2 of the mainpaper, 4 
but for the sevenindividualstations. Thishelpstoillustrate station-to-station variationsin 5 
addition toTable1of the mainpaper. Auxiliary Table 1addsfurtherdetailtoTable 1of the 6 
main paperby providingtrendsandcorrelationsbetweenwindanddustvariablesfor 7 
individual seasons. 8 
Data Availability9 
Tocheckthatthestation trendsarenot thesymptomof biasesindata availability we 10 
computed trendsatthemainSYNOP hoursof0000, 0600, 1200and1800UTC formean 11 
wind, DUP, andFDE. Aux Figs.. 2a,bandcshow consistently negative trendsthrough the 12 
day and night for allparameters. Therearenocorrelationsabove 0.5betweenthe wind13 
parametersandthenumber of observations. Although the number of available observationsat14 
eachstation variesfrom67582 atNouakchott to29777 atNema(Table 1), thereareno15 
notable seasonal differencesinthe numberof availablereports(Fig. 2d), whichincreases16 
confidenceinthe negativeseasonal trendsweobserve (Table 1, rows5-7). Generally, the 17 
number of reportsatthe hours0300, 0900, 1500and 2100UTC have increased, butthese18 
make arelatively small contribution tothe datasetanyway(Aux  Fig3). 19 
InstrumentIssues 20 
AsSYNOP observationsarereportedinknots, weadjust ouranalysistocompare thenumber 21 
of reportsof 0 ktswith reportsof 1, 2, and3kts. In Auxiliary Fig. 4werefer tothe two22 
differentseriesas0ms-1and1.5ms-1, as3ktsisequalto1.54ms-1. We calculatethe23 significanceof trendsin1.5ms-1 and 0ms-1 reportsaswellasthecorrelationsbetweenmean24 
wind and0ms-1 reportsand 0ms-1 and 1.5ms-1 (Aux Table 2). Agadez, Nema, Gao, and25 
Nouakchott donot show any suspiciousbehavior. A significantnegativecorrelation of -0.426 
between0ms-1 and 1.5ms-1 isfound atNiamey(Aux Fig. 4c, AuxTable 2). Thisappearsto27 
bemainly due toaperiod fromthe mid-1990stotheearly 2000swhen thenumber of 0 ms-1 28 
reportsissignificantly enhanced(Aux Fig. 4c). Thereason for thisisnot clear, butthegood 29 
correspondencebetweenthe meanwindV, DUP, andthe independently measuredFDE 30 
shown in AuxFig. 1csuggeststhatthereisnosignificantinfluenceon our analysis. Gouré 31 
hasnoavailablewinddataintheperiod 2000to2003 (Aux Fig. 4b). The high percentage of 32 
0 ms-1 reportsjust before thisperiod signifya problemwiththeinstrument, whichmight have 33 
beenreplacedafter thegap. The continuation of the trendafterthegap, and good 34 
correspondencewiththeindependently measured FDE, support the usefulnessofthe record 35 
fromthisstation. Thesteepdrop in thepercentage of 0 ms-1 reportsfrom1985 to1991inthe 36 
Tombouctou time series(Aux Fig. 4e) issuspicious. However, for 1984–1992 alone, when037 
ms-1 reportsarehigh, thecorrelation with1.5ms-1 isinsignificant. Thelarge percentageof 038 
ms-1 reportsatthestartof therecord isreflectedinthe meanwindandtherefore contributesto39 
the overall positive meanwindtrend, whichisopposite of whatisobserved attheother 40 
stations(Table 1.). Forthe remainingperiod (1993–2010)the correlation between0ms-1 and41 
1.5ms-1 ishighly significantat-0.64. Thiswould be consistent withinstrument degradation, 42 
but thenegative trendinthe number of 0ms-1 reportsdoesnot support this (Aux Fig. 4e, Aux 43 
table2). Wechose toincludeTombouctou becauseultimately, thisanalysisdid not produce44 
any clear signsofinstrument degradation. 45 
 46 
ERA-Interim versusstationobservations 47 In the mainpaper, variousparametersaveragedover theseven Sahelianstationsare48 
compared toERA-Interimre-analysisaveraged over alarger box encompassingthesestations49 
(bluebox inAux.  Figure 5). It isinterestingandvalid toquestion whatextentthestations50 
canberegardedrepresentativefor thislarger area. Theseasonal cycle of 10-mwindsshows51 
how the Sahelchangesfrompredominantly northeasterly Harmattan windsin DJFandSON52 
tothe southwesterly monsoon windsin JJA(Aux. Fig. 5). In these seasons, the windfieldis53 
quitehomogeneousover the entireERA-Interimbox andcantherefore becompared tothe 54 
station mean. The only criticalseason isMAM(Aux  Fig. 5b)whenthe region isintransition 55 
fromHarmattantomonsoon flow such thatthe stationsmight not necessarily fully represent 56 
the regime over the entirebox well. In addition, station data willbeaffected by the local57 
environment surrounding itinany given season, leadingtodisagreementwith ERAdata. This58 
isparticularly pronounced insummer, whendeepmoist convection createsdramaticchanges59 
in windon smalltimeand spacescales, whicharemost likely not wellrepresentedinERA in60 
general, leadingtolow correlationsbetweenstationsandERAon aninter-annualbasis(Aux. 61 
Table 3, row 4). Correlationsin allotherseasonsare above 0.5peakingin DJFwith 0.71. 62 
Thisisalsothe time when ERAmeanwindsarecorrelatedhighest withERA DUP(Aux.  63 
Table 3, row 3)andwhen largest trendsinERAdata areobserved (Aux. Table 3, rows1–2). 64 
Not surprisingly, winterisalsothe season whencorrelationswiththe NAOarehighest. This65 
holdsfor ERAwindsandstation-observed windsand FDE (Aux. Table 4). 66 
 67 
Changesinroughnessversussurfaceheatexchange 68 
A changeinvegetation cover willaffectboth roughnessand the exchangeof sensible and69 
latentheatbetweenthesurfaceandtheatmospherevia evapo-transpiration. More latent70 
heatingimplieslesssensible heatingandtherefore lessturbulenceandweaker winds. The71 lattercanbeexpectedtobeonly significantduringthe day and duringthemoist part of the72 
year, i.e., JJAandSON. The factthatstation-mean trendsinwindandDUP arenegativeday73 
andnight throughout the year (Aux. Table5)indicatesvery stronglythat theroughnesseffect 74 
dominates. Absolute changesin meanwindandDUP aregreaterduringthe day, when mean75 
valuesarelarger. Relativechangesareslightly greateratnight, exceptfor DUP duringthe76 
vegetation maximumin SON(Aux. Table5, rows7 and 8). Thissuggeststhattheinfluence77 
of latentheatingmay be alittle more pronouncedin thisseason. 78 
 Reference79 
Klink, K. (1999), Trendsin meanmonthlymaximumandminimumsurfacewind-speedsin80 
the conterminousUnitedStates, 1961to1990. Clim. Res., 13, 193–205, 81 
doi:10.3354/cr013193. 82 
 83 
Auxiliary  Figures&Tables 84 
a)  85 b)  86 
c)  87 d)  88 
e)  89 f)  90 
g)  91 
Auxiliary  Figure1:Time seriesandtrendsseparatedby station. SameasFigure 2inthe92 
main paper, withtrendsin meanwindV, DUP, and FDE given inblack, red, andblue butfor 93 
the individualstationsofa) Agadez, b)Gouré, c)Niamey, d)Gao, e)Tombouctou, f)Nema, 94 
andg) Nouakchott. Trend valuesfor eachstation aregiven inTable 1.  95 
 96 a b97 
c d  98 
Auxiliary Figure2. a)Trendsinmeanwind, averaged over the sevenstationsforthe main99 
SYNOP hours0000 (black), 0600(green), 1200(purple) and1800UTC (orange). Number of 100 
wind speedobservationsaregiven by the same colorsfor the same hourswith thedashed 101 
lines. b)same asa) butfor DUP. c)same asa) but for FDE. d)Numberof wind speed102 
observationsreported each season for eachof the seven stations.  103 
 104 
 105 
 106  107 108 
109 
 110 111 
112 
 113 Auxiliary  Figure3: Bar plotsof the numberof observationsateachSYNOP hour, for each114 
5-year period between1985 and2010at: a)Agadez, b)Gouré, c)Niamey, d)Gao, e) 115 
Tombouctou, f)Nema, and g) Nouakchott.  116 
 117 
Auxiliary  Table 1:Seasonality of windspeedanddust trends. 118 
  DJF MAM JJA SON Year
1 % changeinV -31 -23 -26 -30 -27 
2 % changeinFDE -49 -34 -47 -72 -68 
3 % changeinDUP -84 -83 -90 -91 -86 
 
4 % changeinV> 5ms–1 -16 -14 -21 -30 -20 
5 % changeinV< 5ms–1 -4 6 4 -2 1 
6 V/ FDE corr 0.74 0.55 0.41 0.83 0.92
 
7 V/ DUPcorr 0.92 0.93 0.88 0.76 0.95
 
8 FDE / DUPcorr 0.61 0.53 0.46 0.72 0.93
 
 119 
Auxiliary  Table 1:Relative changes(in%) for rows1–5 arecomputed inthesame way as120 
rows1–3 inTable 1inthemaintext. Rows6–8 give linearcorrelation coefficientsfor seven-121 
station meansof V, FDE, andDUP. Statisticalsignificanceof trendsandcorrelationsatthe122 
95% and99%levelsaredenoted inbold andinbold italics, respectively. 123 a)  124 
b)  125 c)  126 
d)  127 e)  128 
f)  129 g)  130 
 131 
Auxiliary  Figure4: Instrument degradation analysis. Time seriesof meanwind V(black), 132 
%of 0 ms-1 reports(green)and%of 1.5ms-1 reports(red)for the individual stationsa) 133 
Agadez, b)Gouré, c)Niamey, d)Gao, e)Tombouctou, f)Nema, andg) Nouakchott. 134 
Percentage linesarecalculatedrelativetoallobservationsavailablefor agiven year. Trend 135 
linevaluesfor the greenandredlinescanbefound inAux. Table 2andfor theblackline in136 
Table 1of themainpaper.   137 
 138 
 139 
 140 
 141 
 142 
 143 Auxiliary  Table 2:Instrument degradationtrendsandcorrelations 144 
  Agadez Gouré Niamey Gao Tomb. Nema Nouakchott 
1 0 ms-1 trend -52 -186 -33 39 112 -190 49 
2 <1.5 ms-1 trend -1228 -176 -220 -2 -119 99 -1909 
3 Correlation:
<1.5 ms-1/0 ms-1  
0.65 0.52 -0.4 -0.29 -0.07 -0.16 -0.02
 145 
Auxiliary  Table 2. Rows1 and2containthe 0ms-1 trend (green lines) and<1.5ms-1 trend 146 
(red lines) valuesasplottedinAux. Figure 3. Row 3givesthecorrespondinglinear 147 
correlation. Statisticalsignificanceof trendsandcorrelationsatthe95%and 99%levelsare148 
denoted inbold andinbold italics, respectively. 149 
 150 
 151 
 152 
 153 
 154 
 155 a)  156 
b)  157 
c)  158 
d)  159 
 160 Auxiliary Figure5:Seasonality of ERAmeanwind vectors. Mapof the Sahelwithstation 161 
locationsandthe ERA-Interim10mmeanwindvectorsfor a) DJF, b)MAM, c) JJA, andd)162 
SONsimilar toFig. 1of themainpaper. The bluebox isthe areadomain usedfor averaging163 
ERA10-mwindsinthetrend andcorrelation analysis. 164 
 165 
 166 
Auxiliary  Table 3:Seasonality of ERAmeanwindandDUP 167 
  DJF MAM JJA SON Year
1 % changeinERAV -7 -4 2 -5 -3 
2 % changeinERADUP -31 -5 2 -27 14 
3 ERAV/ERADUPcorrelation 0.85 0.83 0.50 0.80 0.60
4 ERAV/ObsVcorrelations 0.71 0.56 -0.07 0.53 0.56
 168 
Auxiliary  Table 3:Seasonality of ERAmeanwind andDUP. Relative changes(in %)of 169 
ERA-InterimmeanwindV andDUP. Rows1 and2 arecomputed inthesame way asrows170 
1–3 inTable1inthemain text. Statisticalsignificanceof trendsand correlationsatthe95% 171 
and99% levelsaredenotedinbold andinbold italics, respectively. 172 
 173 
 174 
 175  176 
 177 
Auxiliary  Table 4:Correlationsof meanwindandobserveddust withthe NAO index. 178 
  DJF MAM JJA SON Year
1 VERA 0.77 0.31 -0.21 0.43 0.58
2 VOBS 0.5 0.14 0.43 0.28 0.46
3 FDE  0.58 0.36 0.26 0.3 0.52
 179 
Auxiliary  Table 4:Correlationsof mean windand observed dust withthe NAOindex. 180 
Seasonal correlationsof ERA-InterimmeanwindV (row 1), observation meanwindV(row 181 
2), andobserved FDE (row 3)withthe seasonal JonesNAO Index (asdescribedinSection 182 
2). Significanceof trendsandcorrelationsatthe 95% and99%levelsaredenoted inbold and183 
in bold italics, respectively. 184 
 185 
 186 
 187 
 188 
 189 
 190 
 191 Auxiliary Table 5:Day/night stationtrendscomparison 192 
   DJF MAM JJA SON Year
Absolute trends
(ms-1 a-1) 
1 Day V -0.07 -0.05 -0.05 -0.06 -0.06
2 Night V -0.09 -0.05 -0.05 -0.04 -0.04
3 Day DUP -9.5 -8.1 -5.5 -4.9 -7 
4 Night DUP -3.8 -2.6 -3.8 -1.7 -3 
relativechange 
(%)
5 Day V -30 -25 -27 -36 -28 
6 Night V -59 -35 -39 -53 -31 
7 Day DUP -83 -86 -87 -92 -86 
8 Night DUP -105 -91 -98 -79 -97 
 193 
Auxiliary  Table 5:Day/night station trendscomparison. Seasonal absoluteandrelative 194 
trendsof day and night data fromstation averaged observations. Absolute trendsin rows1–4 195 
arecalculatedasthe average changeinwindspeed per year, whilerows5–8 representthe 196 
total changeinwindspeed duringthestudy period 1984–2010asa%of the initialvalue. 197 
Significanceof trendsatthe 95%and99%levelsaredenoted inbold andin bold italics, 198 
respectively. 199 
 200 
