# Supplementary material for: Are vegetation-related roughness changes the cause of the recent decrease in dust emission from the Sahel?
Source: Geophys Res Lett. 2013 May 13;40(9):1868–72. doi: 10.1002/grl.50273 (PMC4373181; doi:10.1002/grl.50273)
Supplement: Supplementary file 10 [file grl0040-1868-sd10.txt]

Auxiliary  Material1 
 2 
Trend Analysis3 
Auxiliary Figure 1shows time seriesandtrendlinesinanalogytoFigure 2 of the mainpaper, 4 
but for the sevenindividualstations. Thishelpstoillustrate station-to-station variationsin 5 
addition toTable 1of the mainpaper. Auxiliary Table 1addsfurtherdetailtoTable 1of the 6 
main paperby providingtrendsandcorrelationsbetweenwindanddustvariablesfor 7 
individual seasons. 8 
Data Availability 9 
Tocheckthatthe station trendsare not the symptomof biasesindataavailability we 10
computed trendsatthe mainSYNOP hoursof 0000, 0600, 1200and1800UTC formean 11
wind, DUP, andFDE. Aux Figs.. 2a,bandc show consistently negative trendsthrough the 12
day and night for allparameters. Therearenocorrelationsabove 0.5betweenthe wind13
parametersandthe number of observations. Although the number of available observationsat14
eachstation variesfrom67582 atNouakchott to29777 atNema (Table 1), thereareno15
notable seasonal differencesinthe numberof available reports(Fig. 2d), whichincreases16
confidence inthe negative seasonal trendswe observe (Table 1, rows5-7). Generally, the 17
number of reportsatthe hours0300, 0900, 1500and 2100UTC have increased, butthese 18
make a relatively small contribution tothe datasetanyway(Aux  Fig3). 19
InstrumentIssues 20
AsSYNOP observationsarereportedinknots, we adjust our analysistocompare the number 21
of reportsof 0 ktswith reportsof 1, 2,and3kts. In Auxiliary Fig. 24we refer tothe two22
differentseriesas0ms-1and1.5ms-1, as3ktsisequalto1.54ms-1. We calculate the 23significanceof trendsin1.5ms-1 and 0ms-1 reportsaswellasthe correlationsbetweenmean24
wind and0ms-1 reportsand 0ms-1 and 1.5ms-1 (Aux Table 2). Agadez, Nema, Gao, and25
Nouakchott donot show any suspiciousbehavior. A significantnegative correlation of -0.426
between0ms-1 and 1.5ms-1 isfound atNiamey(Aux Fig. 2c4c, Aux Table 2). Thisappears27
tobe mainly due toa period fromthe mid-1990stothe early 2000swhen the number of 0ms-28
1 reportsissignificantly enhanced(Aux Fig. 2c4c). The reason for thisisnot clear, butthe 29
good correspondence betweenthe meanwindV, DUP,andthe independently measured FDE 30
shown in AuxFig. 1c suggeststhatthereisnosignificantinfluenceon our analysis. Gouré 31
hasnoavailable winddata inthe period 2000to2003 (Aux Fig. 2b4b). The high percentage 32
of 0 ms-1 reportsjust before thisperiod signify a problemwith the instrument, whichmight 33
have beenreplacedafterthe gap. The continuation of the trendafterthe gap, andgood 34
correspondence withthe independently measured FDE, support the usefulnessof the record 35
fromthisstation. The steepdrop in the percentage of 0 ms-1 reportsfrom1985 to1991inthe 36
Tombouctou time series(Aux Fig. 2e4e)issuspicious. However, for 1984–1992 alone, when37
0 ms-1 reportsarehigh, the correlation with1.5ms-1 isinsignificant. The large percentage of 038
ms-1 reportsatthe startof the record isreflectedinthe meanwindandtherefore contributesto39
the overall positive meanwindtrend, whichisopposite of whatisobserved atthe other 40
stations(Table 1.). For the remainingperiod (1993–2010) the correlation between0ms-1 and41
1.5ms-1 ishighly significantat-0.64. Thiswould be consistent withinstrument degradation, 42
but the negative trendinthe number of 0ms-1 reportsdoesnot support this (Aux Fig. 2e4e, 43
Aux table 2). Wechose toinclude Tombouctou because ultimately, thisanalysisdid not44
produce any clear signsof instrument degradation. 45
 46
ERA-Interim versusstationobservations 47In the mainpaper, variousparametersaveragedover the seven Sahelianstationsare48
compared toERA-Interimre-analysisaveraged over a larger box encompassingthese stations49
(bluebox inAux.  Figure 45). It isaninterestingand valid toquestion towhatextentthe 50
stationscanbe regarded representative for thislarger area. The seasonal cycle of 10-mwinds51
showshow the Sahelchangesfrompredominantlynortheasterly Harmattanwindsin DJFand52
SON tothe southwesterlymonsoon windsinJJA (Aux. Fig. 35). In these seasons, the wind53
fieldisquite homogeneousover the entire ERA-Interimbox andcantherefore be compared 54
tothe station mean. The onlycriticalseason isMAM(Aux  Fig. 3b5b)whenthe region isin 55
transition fromHarmattan tomonsoon flow such thatthe stationsmight not necessarily fully56
representthe regime over the entire box well. In addition, station data willbe affectedby the 57
localenvironment surroundingitinany given season, leadingtodisagreementwithERA58
data. Thisisparticularly pronounced insummer, when deepmoist convection creates59
dramatic changesinwind on small time andspacescales, whicharemost likely not well60
representedinERA ingeneral, leadingtolow correlationsbetweenstations andERAon an61
interannualinter-annualbasis(Aux. Table 3, row 4). Correlationsinallother seasonsare62
above 0.5peakinginDJFwith 0.71. Thisisalsothe time whenERAmeanwindsare63
correlatedhighest withERA DUP(Aux.  Table 3, row 3) andwhenlargest trendsinERA64
data areobserved (Aux. Table 3, rows1–2). Not surprisingly, winterisalso the season when65
correlationswith the NAO are highest. Thisholds for ERA windsandstation-observed winds66
andFDE (Aux. Table 4). 67
 68
Changesinroughnessversussurface heatexchange 69
A change invegetation cover willaffectboth roughnessand the exchange of sensible and70
latentheatbetweenthe surface andthe atmosphere via evapo-transpiration. More latent71heatingimplieslesssensible heatingandtherefore lessturbulenceandweaker winds. The 72
lattercanbe expectedtobe only significantduringthe day and duringthe moist part of the 73
year, i.e., JJAandSON. The factthatstation-mean trendsinwindandDUP arenegative day74
andnight throughout the year (Aux. Table 5) indicatesvery stronglythat the roughnesseffect 75
dominates. Absolute changesin meanwindandDUP aregreaterduringthe day, when mean76
valuesarelarger. Relative changesareslightly greateratnight, exceptfor DUP duringthe 77
vegetation maximumin SON (Aux. Table 5, rows7 and 8). Thissuggeststhatthe influence78
of latentheatingmay be a little more pronouncedin thisseason. 79
 Reference80
Klink, K. (1999), Trendsin meanmonthlymaximumandminimumsurfacewind-speedsin81
the conterminousUnitedStates, 1961to1990. Clim. Res.,13,193–205, 82
doi:10.3354/cr013193.83
 84
Auxiliary  Figures&Tables 85
a)  86b)  87
c)  88d)  89
e)  90f)  91
g)  92
 93
Auxiliary  Figure 1:Time seriesandtrendsseparatedby station. Same asFigure 2inthe 94
main paper, withtrendsin meanwindV, DUP,and FDE given inblack, red,andblue butfor 95
the individualstationsof a) Agadez, b)Gouré, c)Niamey, d) Gao, e)Tombouctou, f)Nema,96
andg) Nouakchott. Trend valuesfor eachstation aregiven inTable 1.  97
 98
Formatted: Font: NotItalic
Formatted: Font: NotBold
Formatted: Centereda b99
c d  100 
Auxiliary Figure 2. a)Trendsinmeanwind, averaged over the sevenstationsforthe main101 
SYNOP hours0000 (black), 0600(green), 1200(purple) and1800UTC (orange). Number of 102 
wind speedobservationsaregiven by the same colorsfor the same hourswith the dashed 103 
lines. b)same asa) butfor DUP. c)same asa) but for FDE. d) Numberof wind speed104 
observationsreported each season for eachof the seven stations.  105 
 106 
 107 
 108  109 110 
111 
 112 113 
114 
 115 Auxiliary  Figure 3: Bar plotsof the numberof observationsateachSYNOP hour, for each116 
5-year period between1985 and2010at: a)Agadez, b) Gouré, c)Niamey, d) Gao, e) 117 
Tombouctou, f)Nema, and g) Nouakchott.  118 
 119 
Auxiliary  Table 1:Seasonality of windspeedanddust trends. 120 
  DJF MAM JJA SON Year
1 % change inV -31 -23 -26 -30 -27 
2 % change inFDE -49 -34 -47 -72 -68 
3 % change inDUP -84 -83 -90 -91 -86 
 
4 % change inV> 5ms–1 -16 -14 -21 -30 -20 
5 % change inV< 5ms–1 -4 6 4 -2 1 
6 V/ FDE corr 0.74 0.55 0.41 0.83 0.92
 
7 V/ DUPcorr 0.92 0.93 0.88 0.76 0.95
 
8 FDE / DUPcorr 0.61 0.53 0.46 0.72 0.93
 
 121 
Auxiliary  Table 1:Relative changes(in%)for rows1–5 are computed inthe same way as122 
rows1–3 inTable 1inthe maintext. Rows6–8 give linearcorrelation coefficientsfor seven-123 
station meansof V, FDE,andDUP. Statisticalsignificanceof trendsandcorrelationsatthe 124 
95% and99%levelsare denoted inbold andinbold italics, respectively. 125 a)  126 
b)  127 c)  128 
d)  129 e)  130 
f)  131 g)  132 
 133 
Auxiliary  Figure 24: Instrument degradation analysis. Time seriesof mean windV(black), 134 
% of 0 ms-1 reports(green) and%of 1.5ms-1 reports(red) for theindividual stationsa) 135 
Agadez, b) Gouré, c)Niamey, d) Gao, e)Tombouctou, f)Nema,andg) Nouakchott. 136 
Percentage linesarecalculatedrelative toallobservationsavailable for a given year. Trend 137 
line valuesfor the greenandredlinescanbe found inAux. Table 2andfor the blackline in138 
Table 1of the mainpaper.   139 
 140 
 141 
 142 
 143 
 144 
 145 Auxiliary  Table 2:Instrument degradationtrendsandcorrelations146 
  Agadez Gouré Niamey Gao Tomb. Nema Nouakchott 
1 0 ms-1 trend -52 -186 -33 39 112 -190 49 
2 <1.5 ms-1 trend -1228 -176 -220 -2 -119 99 -1909 
3 Correlation:
<1.5 ms-1/0 ms-1  
0.65 0.52 -0.4 -0.29 -0.07 -0.16 -0.02
 147 
Auxiliary  Table 2. Rows1 and2containthe 0ms-1 trend (green lines) and<1.5ms-1 trend 148 
(red lines) valuesasplottedinAux. Figure 3. Row 3givesthe correspondinglinear 149 
correlation. Statisticalsignificanceof trendsandcorrelationsatthe 95%and 99%levelsare150 
denoted inbold andinbold italics, respectively. 151 
 152 
 153 
 154 
 155 
 156 
 157 a)  158 
b)  159 
c)  160 
d)  161 
 162 Auxiliary  Figure 35:Seasonality of ERAmeanwind vectors. Mapof the Sahelwithstation 163 
locationsandthe ERA-Interim10mmeanwindvectorsfor a) DJF, b)MAM, c) JJA, andd)164 
SON similar toFig. 1of the mainpaper. The blue box isthe area domain usedfor averaging165 
ERA10-mwindsinthe trend andcorrelation analysis. 166 
 167 
 168 
Auxiliary  Table 3:Seasonality of ERAmeanwindandDUP 169 
  DJF MAM JJA SON Year
1 % change inERA V -7 -4 2 -5 -3 
2 % change inERA DUP -31 -5 2 -27 14 
3 ERA V/ERADUPcorrelation 0.85 0.83 0.50 0.80 0.60
4 ERA V/ObsVcorrelations 0.71 0.56 -0.07 0.53 0.56
 170 
Auxiliary  Table 3:Seasonality of ERAmeanwind andDUP. Relative changes(in %)of 171 
ERA-InterimmeanwindV andDUP. Rows1 and2 arecomputed inthe same way asrows172 
1–3 inTable 1inthe main text. Statisticalsignificanceof trendsand correlationsatthe 95% 173 
and99% levelsaredenotedinbold andinbold italics, respectively. 174 
 175 
 176 
 177  178 
 179 
Auxiliary  Table 4:Correlationsof meanwindandobserveddust withthe NAO index. 180 
  DJF MAM JJA SON Year
1 VERA 0.77 0.31 -0.21 0.43 0.58
2 VOBS 0.5 0.14 0.43 0.28 0.46
3 FDE  0.58 0.36 0.26 0.3 0.52
 181 
Auxiliary  Table 4:Correlationsof mean windand observed dust withthe NAOindex. 182 
Seasonal correlationsof ERA-InterimmeanwindV (row 1), observation meanwindV(row 183 
2), andobserved FDE (row 3) withthe seasonal JonesNAOIndex (asdescribedinSection 184 
2). Significanceof trendsandcorrelationsatthe 95% and99%levelsare denoted inbold and185 
in bold italics, respectively. 186 
 187 
 188 
 189 
 190 
 191 
 192 
 193 Auxiliary Table 5:Day/night stationtrendscomparison 194 
   DJF MAM JJA SON Year
Absolute trends
(ms-1 a-1) 
1 Day V -0.07 -0.05 -0.05 -0.06 -0.06
2 Night V -0.09 -0.05 -0.05 -0.04 -0.04
3 Day DUP -9.5 -8.1 -5.5 -4.9 -7 
4 Night DUP -3.8 -2.6 -3.8 -1.7 -3 
relative change 
(%)
5 Day V -30 -25 -27 -36 -28 
6 Night V -59 -35 -39 -53 -31 
7 Day DUP -83 -86 -87 -92 -86 
8 Night DUP -105 -91 -98 -79 -97 
 195 
Auxiliary  Table 5:Day/night station trendscomparison. Seasonal absolute andrelative 196 
trendsof day and night data fromstation averaged observations. Absolute trendsin rows1–4 197 
arecalculatedasthe average change inwindspeed per year, while rows5–8 representthe 198 
total change inwindspeed duringthe study period 1984–2010asa %of the initialvalue. 199 
Significance of trendsatthe 95%and99%levelsaredenoted inbold andin bold italics, 200 
respectively. 201 
 202 
