# Supplementary material for: Are vegetation-related roughness changes the cause of the recent decrease in dust emission from the Sahel?
Source: Geophys Res Lett. 2013 May 13;40(9):1868–72. doi: 10.1002/grl.50273 (PMC4373181; doi:10.1002/grl.50273)
Supplement: Supplementary file 11 [file grl0040-1868-sd11.txt]

 ###Contents of Auxiliary Material###

Text:1062 words(not including captions)
Figures:5
Tables:5

Text consists of further expansion on points in the main paper regarding: 

Trend Analysis (Auxiliary Figures 1)

Data Availability (Auxiliary Figure 2 and 3)

Instrument Issues (Auxiliary Figure 4, Auxiliary Table 2)

ERA-Interim versus station observations (Auxiliary Figure 5, Auxiliary Table 3 and 4)

Changes in roughness versus surface heat exchange (Auxiliary Table 5)
